# Supplementary material for: Controlled Fabrication of Quality ZnO NWs/CNTs and ZnO NWs/Gr Heterostructures via Direct Two-Step CVD Method
Source: Nanomaterials (Basel). 2021 Jul 15;11(7):1836. doi: 10.3390/nano11071836 (PMC8308266; doi:10.3390/nano11071836)
Supplement: Supplementary file 1 [file nanomaterials-11-01836-s001.zip]

Archive with 1 entries (1 files):
- nanomaterials-1263798-supplementary.pdf
